# Supplementary material for: Assessing the impact of a negative air ionization system on particulate matter and gaseous pollutants in the swine farrowing environment
Source: PLoS One. 2025 Feb 24;20(2):e0316914. doi: 10.1371/journal.pone.0316914 (PMC11849892; doi:10.1371/journal.pone.0316914)
Supplement: S1 Data — (XLS) [file pone.0316914.s001.xls]

## Sheet: Sheet1
Treatment	Period	Temp	Humidity	PM25	PM10	H2S	NH3	week	Height_ft
1	Morning	21.4	78.7	12	28	3	4.4	1	2
1	Morning	21.4	86.9	6	22	1.5	0.8	1	5
1	Afternoon	22.3	95.9	52	149	0	0.6	1	2
1	Afternoon	23.7	93.4	42	108	0	0	1	5
1	Morning	23.2	87.6	82	462	0	0	1	2
1	Morning	24.1	87.5	80	413	0	0	1	5
1	Afternoon	25	86.6	33	183	0	0	1	2
1	Afternoon	25.2	84.7	30	189	0	0	1	5
1	Morning	21.8	74	419	530	0	0	2	2
1	Morning	22.6	72.8	245	544	0	0	2	5
1	Afternoon	22.8	76	425	620	0	0	2	2
1	Afternoon	23.2	79.8	475	635	0	0	2	5
1	Morning	22	80.1	357	660	0	0	2	2
1	Morning	22.5	82.1	321	690	0	0	2	5
1	Afternoon	23.2	90.5	81	396	0	0	2	2
1	Afternoon	25.4	82.3	45	259	0	0	2	5
1	Morning	22	79.4	270	666	0	0	3	2
1	Morning	22.2	80	278	636	0	0	3	5
1	Afternoon	24.2	89.3	120	462	0	0	3	2
1	Afternoon	25.8	82.7	85	471	0	0	3	5
1	Morning	22.4	78.8	229	478	0	0	3	2
1	Morning	22.4	78.9	310	537	0	0	3	5
1	Afternoon	22.8	79.2	383	546	0	0	3	2
1	Afternoon	23.1	79.8	431	668	0	0	3	5
1	Morning	21.1	78.6	425	652	0	0	4	2
1	Morning	21.3	78.4	339	543	0	0	4	5
1	Afternoon	21.3	79.5	69	362	0	3.2	4	2
1	Afternoon	21.4	79.7	375	581	0	0	4	5
1	Morning	20.7	69.5	703	924	2.9	12.8	4	2
1	Morning	20.8	68.8	913	1211	2.6	11.9	4	5
1	Afternoon	21.2	68.7	1206	1608	2.3	3.8	4	2
1	Afternoon	20.8	71.5	1806	2394	3.7	12	4	5
1	Morning	24.4	85.9	64	276	0	0	1	2
1	Morning	24.5	85.4	80	334	0	0	1	5
1	Afternoon	24.3	89.1	30	162	0	0	1	2
1	Afternoon	24.7	88.2	57	348	0	0	1	5
1	Morning	23	69	2341	2528	0	7	1	2
1	Morning	23.2	67.8	1737	1853	0	3.6	1	5
1	Afternoon	23.7	79	1943	2164	0	5.8	1	2
1	Afternoon	24.1	76.3	1654	1927	0	2.7	1	5
1	Morning	22.7	79	80	407	0	0	2	2
1	Morning	22.6	80.6	62	357	0	0	2	5
1	Afternoon	25.8	80.7	89	470	0	0	2	2
1	Afternoon	26.8	74.3	33	214	0	0	2	5
1	Morning	22.6	76.9	184	678	0	0	2	2
1	Morning	22.7	77.8	231	669	0	0	2	5
1	Afternoon	26.6	81.3	107	517	0	0	2	2
1	Afternoon	26.5	81.6	232	623	0	0	2	5
1	Morning	22.3	77.8	93	438	0	0	3	2
1	Morning	22.2	79.2	80	474	0	0	3	5
1	Afternoon	22.7	80.1	202	482	0	0	3	2
1	Afternoon	23.2	80.4	195	456	0	0	3	5
1	Morning	21.5	77.5	303	530	0	0	3	2
1	Morning	21.3	77.2	296	685	0	0	3	5
1	Afternoon	21.7	78	234	541	0	0	3	2
1	Afternoon	21.7	78.7	171	590	0	0	3	5
1	Morning	20.6	69.5	739	974	0	8	4	2
1	Morning	20.6	65.1	707	928	0	7	4	5
1	Afternoon	20.5	73.5	2536	4059	2.6	13.8	4	2
1	Afternoon	20.3	72.9	924	1264	1.8	5.2	4	5
2	Afternoon	23.9	91.9	26	100	0	0	1	2
2	Afternoon	24	91.7	27	132	0	0	1	5
2	Morning	23.4	71.7	289	751	0	10	1	2
2	Morning	23.7	70	338	715	0	10.2	1	5
2	Afternoon	23.9	72.1	259	707	0	1.8	1	2
2	Afternoon	24.2	73	315	693	0		1	5
2	Morning	23.1	82.8	107	495	0	0	2	2
2	Morning	23.8	81.7	166	504	0	0.8	2	5
2	Afternoon	27	77.8	69	332	0	1.8	2	2
2	Afternoon	26.8	78.8	48	292	0	0.4	2	5
2	Morning	23	77.5	267	647	0	11.8	2	2
2	Morning	23.9	78.4	293	683	0	10	2	5
2	Afternoon	27.1	80.9	55	365	0	2	2	2
2	Afternoon	27.2	78.9	70	360	0	0	2	5
2	Morning	22.5	83.2	354	700	0	11.4	3	2
2	Morning	22.7	79.4	198	662	0	3	3	5
2	Afternoon	22.9	79.8	200	582	0	8.6	3	2
2	Afternoon	23.4	82.5	369	672	0	8	3	5
2	Morning	21.5	79.4	356	584	0	11.1	3	2
2	Morning	21.8	78.4	289	609	0	5.6	3	5
2	Afternoon	22	78.9	233	551	0	0	3	2
2	Afternoon	21.9	79.7	150	506	0	0	3	5
2	Morning	21	65.3	641	876	0	11.1	4	2
2	Morning	20.3	66.5	623	930	0	13.3	4	5
2	Afternoon	20.9	71	372	716	0	1.8	4	2
2	Afternoon	20.7	72.5	426	716	0	4.6	4	5
2	Morning	21.8	78	1021	1703	3.2	16.3	4	2
2	Morning	22	77.6	1370	1871	3.3	15.9	4	5
2	Afternoon	22.3	75.3	198	597	0	6.2	4	2
2	Afternoon	22.3	75	262	551	0	3.2	4	5
2	Morning	23.9	69.5	690	982	0	2.8	1	2
2	Morning	23.9	70.8	571	1146	0	4.8	1	5
2	Afternoon	24.5	72.3	480	932	0	1.6	1	2
2	Afternoon	24.7	73.2	121	745	0	0	1	5
2	Morning	24.3	77.4	49	327	0	0	1	2
2	Morning	23.6	78.7	80	399	0	0	1	5
2	Afternoon	27.1	76.2	30	220	0	0	1	2
2	Afternoon	26.6	78.1	20	124	0	0	1	5
2	Morning	24.3	72.9	66	390	0	0	2	2
2	Morning	23.4	76.9	60	372	0	0	2	5
2	Afternoon	27.2	77.1	44	289	0	0	2	2
2	Afternoon	26.9	79	66	372	0	0	2	5
2	Morning	22.9	77.6	104	449	0	0.8	2	2
2	Morning	22.9	76.8	235	664	0	0	2	5
2	Afternoon	23.5	79.2	83	432	0	3.8	2	2
2	Afternoon	23.7	80.3	166	730	0	0.2	2	5
2	Morning	22.2	75.8	162	556	0	8.4	3	2
2	Morning	21.7	77.1	102	521	0	1.6	3	5
2	Afternoon	22.3	77.3	122	417	0	0.6	3	2
2	Afternoon	22.3	79.6	169	614	0	0	3	5
2	Morning	21.1	59.8	545	771	0	3.8	3	2
2	Morning	20.1	69.2	578	850	0	4.4	3	5
2	Afternoon	21.5	70	269	486	0	4.2	3	2
2	Afternoon	21.3	69.2	205	568	0	0.8	3	5
2	Morning	22.4	69	383	640	0	8.6	4	2
2	Morning	21.9	69	255	613	0	4.8	4	5
2	Afternoon	22.5	74	200	484	0	0	4	2
2	Afternoon	22.2	73.5	109	499	0	0	4	5
2	Morning	24	73.8	220	808	0	4.8	1	2
2	Morning	24.3	76	207	774	0	5.4	1	5
2	Afternoon	24.8	77.1	183	725	0	3.6	1	2
2	Morning	23.8	80.2	67	411	0	0	1	2
2	Morning	24.4	79.5	81	454	0	0	1	5
2	Afternoon	27	76.9	31	235	0	0	1	2
2	Afternoon	27.4	76.7	31	230	0	0	1	5
2	Morning	23.7	77.9	109	579	0	0	2	2
2	Morning	24.3	77.7	47	552	0	0	2	5
2	Afternoon	27.4	77.8	38	247	0	0	2	2
2	Afternoon	27.6	77.2	45	259	0	0	2	5
2	Morning	22.9	79.5	554	936	0	3	2	2
2	Morning	23.5	77.3	599	1032	0	1	2	5
2	Afternoon	23.7	81.2	420	792	0	0	2	2
2	Afternoon	23.8	82.1	386	685	0	0	2	5
2	Morning	22.1	76.8	234	750	0	1.8	3	2
2	Morning	22.3	78.7	266	750	0	2.6	3	5
2	Afternoon	22.6	78.6	720	527	0	0	3	2
2	Afternoon	22.6	77.8	77	449	0	0	3	5
2	Morning	21.4	65	670	901	0	10.2	3	2
2	Morning	21.4	66.1	810	1109	0	7.6	3	5
2	Afternoon	21.4	67.4	422	1071	0	0	3	2
2	Afternoon	21	67.4	295	873	0	0	3	5
2	Morning	21.8	70.1	745	1017	0	8.8	4	2
2	Morning	21.7	70.6	776	1059	0	6.2	4	5
2	Afternoon	22.2	74.1	393	667	0	0	4	2
2	Afternoon	22.4	73.1	389	691	0	0	4	5
2	Morning	22.4	69.1	752	981	1.7	4.6	4	2
2	Morning	22	70.6	843	1072	0	5.2	4	5
2	Afternoon	23.6	71.7	464	902	0	0	4	2
2	Afternoon	23.2	72.4	267	841	0	0	4	5
1	Morning	23.8	73.2	162	720	0	10.4	1	2
1	Morning	23.5	75.2	162	717	0	10.8	1	5
1	Afternoon	24.2	76.1	111	623	0	0	1	2
1	Afternoon	24.1	75.8	105	629	0	0	1	5
1	Morning	24.7	78.5	66	413	0	0	1	2
1	Morning	25	79.7	69	403	0	1.8	1	5
1	Afternoon	27.6	72.4	23	176	0	0	1	2
1	Afternoon	27.4	74.3	23	148	0	0	1	5
1	Morning	25	75.9	451	844	0	3.2	2	2
1	Morning	25.2	74.4	373	825	0	2.2	2	5
1	Afternoon	28	73.4	33	200	0	0	2	2
1	Afternoon	27.8	74.6	28	184	0	0	2	5
1	Morning	23.8	75.7	133	567	0	1.6	2	2
1	Morning	24	74.7	106	546	0	3	2	5
1	Afternoon	24.1	80.7	268	618	0	2.5	2	2
1	Afternoon	24.4	82.6	252	603	0	0	2	5
1	Morning	23.3	76.1	517	839	0	7.2	3	2
1	Morning	23.2	75.2	311	851	0	5.8	3	5
1	Afternoon	22.9	76.2	131	623	0	0	3	2
1	Afternoon	22.6	76.4	96	558	0	0	3	5
1	Morning	21.2	68.5	592	791	0	13.7	3	2
1	Morning	21.5	68	543	903	0	14.3	3	5
1	Afternoon	21.7	71.1	207	728	0	10.2	3	2
1	Afternoon	22.1	69.5	411	715	0	8	3	5
1	Morning	22.1	71	593	1040	1.8	13.2	4	2
1	Morning	22.3	69.8	654	1011	1.8	10.1	4	5
1	Afternoon	21.7	72.1	358	550	0	0	4	2
1	Afternoon	22	72.1	350	607	0	0	4	5
1	Morning	21.9	74.1	661	864	1.9	13.6	4	2
1	Morning	22.1	73.4	473	813	1.8	11.6	4	5
1	Afternoon	23.2	70.8	157	678	0	0	4	2
1	Afternoon	23.1	70.7	120	652	0	0	4	5
2	Afternoon	20.4	86.2	643	1206	5.5	12.5	1	2
2	Afternoon	20.4	88	132	271	5.6	1.2	1	5
2	Morning	21	79.7	241	665	0	2.4	1	2
2	Morning	21.8	77.8	235	628	0	3.8	1	5
2	Afternoon	23.8	74.4	53	314	0	2	1	2
2	Afternoon	24	72.7	49	269	0	1.8	1	5
2	Morning	21.3	79.4	153	514	1.8	0.2	2	2
2	Morning	22.1	76.5	175	500	2	3	2	5
2	Afternoon	21.9	78.1	164	421	0	0	2	2
2	Afternoon	22.7	76.9	227	475	0	0	2	5
2	Morning	22.3	81.2	345	558	0	0	2	2
2	Morning	23.1	79.3	350	649	1.5	0	2	5
2	Afternoon	22	81.5	431	606	0	0	2	2
2	Afternoon	22.9	78.7	576	841	0	0.4	2	5
2	Morning	20.4	84	850	1037	0	0	3	2
2	Morning	21	82.4	776	897	1.8	3	3	5
2	Afternoon	22.2	69.7	310	575	0	0	3	2
2	Afternoon	22.2	68.4	702	968	0	0	3	5
2	Morning	20.5	66.3	1128	1237	2.3	6	3	2
2	Morning	20.7	66.7	1075	1251	1.7	7.6	3	5
2	Afternoon	22	54.8	752	875	1.8	4.7	3	2
2	Afternoon	22	56.7	768	1002	1.6	4.2	3	5
1	Morning	20.8	77.2	5	19	2	15.8	1	2
1	Morning	21.2	72.6	6	23	1.6	10.8	1	5
1	Afternoon	22.7	77.7	89	429	0	1	1	2
1	Afternoon	23.2	72.1	67	357	0	0.6	1	5
1	Morning	22.5	73	361	783	0	11.2	1	2
1	Morning	22.6	71.6	296	812	0	9	1	5
1	Afternoon	23.6	72.8	85	406	0	0	1	2
1	Afternoon	23.7	726	86	378	0	0	1	5
1	Morning	24	75.8	335	677	0	6	2	2
1	Morning	24.1	75	200	842	0	5.2	2	5
1	Afternoon	23.4	76.2	339	661	0	10.2	2	2
1	Afternoon	23.7	76.1	516	779	0	4.2	2	5
1	Morning	21.6	77	452	715	0	9.8	2	2
1	Morning	21.6	77.7	335	660	0	3	2	5
1	Afternoon	22.6	67.8	325	603	0	1.4	2	2
1	Afternoon	22.5	67.2	329	713	0	0.8	2	5
1	Morning	21	59.7	966	1144	0	5.8	3	2
1	Morning	20.9	59	1149	1358	0	10.2	3	5
1	Afternoon	22.2	46.8	600	821	0	0.2	3	2
1	Afternoon	21.8	47.9	761	927	0	2	3	5
1	Morning	22.5	59.1	1224	1489	0	9.2	3	2
1	Morning	22.1	58.2	1039	1244	0	7	3	5
1	Afternoon	22.9	52.3	827	1087	0	1.3	3	2
1	Afternoon	22.9	53.1	722	977	0	2.8	3	5
1	Morning	23.1	82	193	690	2	18.8	1	2
1	Morning	23.9	80.2	211	769	2.1	21.7	1	5
1	Afternoon	24.2	73.7	149	678	0	1.8	1	2
1	Afternoon	24.4	73	110	510	0	2	1	5
1	Morning	24.3	76.5	313	820	0	11.6	1	2
1	Morning	24.4	75.7	241	767	0	10.3	1	5
1	Afternoon	24.4	76.8	259	732	0	14	1	2
1	Afternoon	24.6	76.5	288	686	0	8.4	1	5
1	Morning	22.3	84.6	430	658	0	13.5	2	2
1	Morning	22.8	80.6	438	660	0	14.1	2	5
1	Afternoon	23.3	71.1	154	506	0	4	2	2
1	Afternoon	23.9	69	411	770	0	5.8	2	5
1	Morning	21.2	65.6	651	826	1.8	15.4	2	2
1	Morning	21.7	61.5	749	935	1.7	14.3	2	5
1	Afternoon	22	51.7	429	728	0	3.2	2	2
1	Afternoon	22.5	50.1	484	774	0	8.2	2	5
1	Morning	21.7	68.8	1012	1241	2.4	16.7	3	2
1	Morning	22.3	64.6	870	1154	1.8	14.5	3	5
1	Afternoon	21.3	71.9	473	749	0	3	3	2
1	Afternoon	21.9	68.7	793	1012	0	4	3	5
1	Morning	22	69	1215	1441	0	15.5	3	2
1	Morning	23.2	67.3	1052	1378	0	10.4	3	5
1	Afternoon	23.7	58.3	505	928	0	4.4	3	2
1	Afternoon	23.2	55.4	701	1041	0	4	3	5
2	Afternoon	24.4	69.3	30	171	0	0	1	2
2	Afternoon	23.5	72.9	37	239	0	0	1	5
2	Morning	24.7	73.4	109	514	0	6	1	2
2	Morning	24.3	74.8	99	510	0	5.8	1	5
2	Afternoon	24.9	72.9	118	535	0	4.2	1	2
2	Afternoon	24.4	73	88	492	0	4.4	1	5
2	Morning	23.4	73	460	652	0	4.2	2	2
2	Morning	23.3	73.5	362	586	0	2.4	2	5
2	Afternoon	24.2	59.9	313	675	0	0.8	2	2
2	Afternoon	23.9	60.7	583	964	0	2	2	5
2	Morning	22.1	57.6	590	748	1.3	7.4	2	2
2	Morning	21.2	57.7	589	852	0	5.8	2	5
2	Afternoon	22.9	41.8	608	791	0	0	2	2
2	Afternoon	22.4	41.6	382	660	0	0	2	5
2	Morning	21.8	60.5	629	865	0	10.1	3	2
2	Morning	21.6	57.9	568	859	0	6	3	5
2	Afternoon	22.3	64.6	401	661	0	1.4	3	2
2	Afternoon	21.4	64.8	345	710	0	1.2	3	5
2	Morning	22.8	60.4	296	729	0	5.2	3	2
2	Morning	22.3	62.5	465	765	1.5	8	3	5
2	Afternoon	23.2	55.4	458	749	0	8.2	3	2
2	Afternoon	22.7	55.4	449	749	0	5.4	3	5
1	Morning	24.4	79.9	150	617	3.5	11.6	1	2
1	Morning	24.4	81.4	135	541	3.5	11.8	1	5
1	Afternoon	24.4	77.5	69	332	1.7	12	1	2
1	Afternoon	24.7	76.9	62	365	1.2	13.1	1	5
1	Morning	23.5	74.4	338	695	0	7.8	1	2
1	Morning	23.6	73.4	260	683	0	6	1	5
1	Afternoon	24.1	66.5	262	855	0	2.4	1	2
1	Afternoon	24.3	66.3	310	903	1.6	4.4	1	5
1	Morning	21.4	62.9	494	759	1.8	15.9	2	2
1	Morning	24.9	63.5	425	724	1.9	14.1	2	5
1	Afternoon	22.4	47	238	673	0	8.2	2	2
1	Afternoon	22.4	47.2	244	727	0	5.4	2	5
1	Morning	21.8	63.4	513	712	0	13	2	2
1	Morning	22	59.7	375	645	0	10.8	2	5
1	Afternoon	21.5	68.3	507	757	0	13.2	2	2
1	Afternoon	21.8	67.9	856	1138	0	11.2	2	5
1	Morning	22.7	65.3	707	1010	1.5	19.3	3	2
1	Morning	22.7	65	677	1078	0	13.7	3	5
1	Afternoon	22.5	0.6	687	907	0	11.2	3	2
1	Afternoon	22.4	57.4	638	990	0	8.4	3	5
1	Morning	23.5	64.7	498	952	0	10.4	3	2
1	Morning	23.3	63.6	436	969	1.5	11.7	3	5
2	Afternoon	25.2	81.3	114	537	0	8.6	1	2
2	Afternoon	25.2	80.9	114	554	0	11.6	1	5
2	Morning	23.8	75	157	675	1.7	10.8	1	2
2	Morning	24.1	74.5	238	823	1.7	12.8	1	5
2	Afternoon	24.7	66.2	276	821	0	12.2	1	2
2	Afternoon	24.8	65.7	182	813	1.6	10.3	1	5
2	Morning	22.5	62.4	658	961	2.4	14.2	2	2
2	Morning	22.5	63.9	770	1078	2.5	19.1	2	5
2	Afternoon	22.8	53.9	276	771	2	17.2	2	2
2	Afternoon	23	53.9	340	711	1.9	15.2	2	5
2	Morning	21.9	63.4	342	602	1.6	16.1	2	2
2	Morning	22.2	63.1	442	779	1.6	13.4	2	5
2	Afternoon	22.6	68.4	714	928	0	15.2	2	2
2	Afternoon	22.6	67.8	731	983	1.5	13.2	2	5
2	Morning	22.9	63.2	834	1134	0	15.4	3	2
2	Morning	22.6	61.8	814	1097	0	12	3	5
2	Afternoon	22.6	63.9	615	974	0	13.7	3	2
2	Afternoon	22.7	62	747	1179	0	12.3	3	5
2	Morning	22.4	67.8	723	928	0	14.1	3	2
2	Morning	22.5	67	749	1055	0	11.8	3	5
2	Morning	23.6	58.9	695	1152	1.9	12.8	4	2
2	Morning	22.9	60.8	822	1078	2.3	15.3	4	5
2	Afternoon	22.5	59.2	532	1089	1.5	16.2	4	2
2	Afternoon	22.9	59.9	621	1120	1.7	15.8	4	5
1	Afternoon	21.4	81.3	197	552	0	7.2	1	2
1	Afternoon	21.6	81.8	303	672	0	10	1	5
1	Morning	21.8	76.5	202	644	0	6	1	2
1	Morning	22.4	76.3	237	741	0	11.2	1	5
1	Afternoon	22.6	71.7	429	791	0	6.4	1	2
1	Afternoon	23.1	70.9	633	886	0	6.6	1	5
1	Morning	22.6	74.2	710	1067	1.7	8.4	2	2
1	Morning	23.2	72.9	309	716	1.7	6.2	2	5
1	Morning	22.2	67.9	469	890	1.7	9.8	2	2
1	Morning	22.7	65.5	499	931	1.5	8.8	2	5
1	Afternoon	22.5	63.2	403	852	0	5.3	2	2
1	Afternoon	22.9	62.1	392	863	0	7.2	2	5
1	Morning	23.1	71.3	430	723	1.7	2	3	2
1	Morning	23.7	70.8	292	704	1.8	1	3	5
1	Afternoon	23	76.1	690	877	0	2.6	3	2
1	Afternoon	23.9	79	612	968	1.8	2.2	3	5
1	Morning	19.8	65.7	1119	1296	2.8	14.6	3	2
1	Morning	20.2	66.7	1137	1228	2.5	12.4	3	5
1	Morning	22	55.2	663	995	2.8	11.7	4	2
1	Morning	21.9	57.4	897	1103	3	12.3	4	5
1	Afternoon	20.3	57.6	768	873	2	10.3	4	2
1	Afternoon	20.7	54	754	934	1.9	5.4	4	5
1	Morning	23.5	61.2	971	1244	2.3	12	4	2
1	Morning	23	62.9	895	1203	2	10	4	5
1	Afternoon	23.8	59.5	543	847	2.7	10.9	4	2
1	Afternoon	23.7	61	550	780	2.4	10.6	4	5
2	Morning	21.7	72	331	918	0	18.3	1	2
2	Morning	21.9	71.5	216	618	0	18.8	1	5
2	Afternoon	23.5	65	234	678	0	16.5	1	2
2	Afternoon	23.3	64.1	237	673	0	12.2	1	5
2	Morning	22.2	68	293	592	1.6	13.2	1	2
2	Morning	22.8	73.3	328	551	1.7	15.8	1	5
2	Morning	24.1	56.3	425	837	1.9	11.7	2	2
2	Morning	23.9	55.7	394	920	2	13.8	2	5
2	Afternoon	24.6	55.8	376	792	0	8.2	2	2
2	Afternoon	24.4	56.3	333	734	0	10.1	2	5
2	Morning	24.1	67.7	251	745	0	4.4	2	2
2	Morning	24	67.9	260	742	0	5.6	2	5
2	Afternoon	24.4	70.8	129	630	0	2.6	2	2
2	Afternoon	24.9	69.3	103	580	0	0	2	5
2	Morning	20.4	60.5	732	898	1.5	14.8	3	2
2	Morning	20.2	59.9	687	820	1.5	17.6	3	5
2	Morning	22.1	51.7	873	1118	1.5	14.6	3	2
2	Morning	21.7	53.1	950	1109	0	15.2	3	5
2	Afternoon	21.1	49	698	923	0	3.2	3	2
2	Afternoon	21.2	48.8	897	1040	0	4.4	3	5
2	Morning	22.8	61.7	710	1067	0	11.4	4	2
2	Morning	2.2	62.4	648	1013	0	13.1	4	5
2	Afternoon	23.8	59.2	441	643	0	13.9	4	2
2	Afternoon	23.5	59.4	718	898	0	8.6	4	5
2	Afternoon	21.9	49.8	135	518	0	12.2	4	2
2	Afternoon	21.7	48.5	91	480	0	10.4	4	5
1	Morning	23.6	66.4	322	643	0	11.1	1	2
1	Morning	23.9	66.9	223	619	0	12.7	1	5
1	Morning	24.4	62	503	994	2.4	16.5	1	2
1	Morning	24.8	58.5	481	917	2.1	15.2	1	5
1	Afternoon	24.6	60.9	498	963	1.7	13.2	1	2
1	Afternoon	24.8	61.3	452	981	1.5	14.3	1	5
1	Morning	24.5	72.4	1163	1489	0	2.2	2	2
1	Morning	25.4	70.4	935	1434	0	6.4	2	5
1	Afternoon	24.3	71.2	405	786	0	0	2	2
1	Afternoon	24.9	70.8	454	856	0	0	2	5
1	Morning	20.3	62	713	837	2	24	2	2
1	Morning	21.1	59.1	739	903	1.9	17.5	2	5
1	Morning	22.1	58	994	1173	2	24.1	3	2
1	Morning	22.4	57.3	967	1176	1.9	15.7	3	5
1	Afternoon	21.6	52.4	587	810	0	6	3	2
1	Afternoon	22	49	608	712	0	7.6	3	5
1	Morning	22.4	65.5	699	968	1.7	13.8	3	2
1	Morning	22.7	66.2	828	1011	2	15.3	3	5
1	Morning	23.6	54.8	527	804	0	2.6	3	2
1	Morning	23.4	54.2	709	884	0	2.4	3	5
1	Afternoon	21.5	46.3	440	696	0	4.2	4	2
1	Afternoon	21.8	45.9	309	766	0	2.8	4	5
2	Morning	23	64.6	300	813	0	10.9	1	2
2	Morning	23.3	62	447	779	0	10.6	1	5
2	Afternoon	23.8	59.7	232	695	0	8.8	1	2
2	Afternoon	24.1	58.6	288	698	0	9.2	1	5
2	Morning	26	64.2	727	1071	0	3.6	2	2
2	Morning	25.6	64.5	669	1156	0	1.6	2	5
2	Afternoon	25.6	65.2	229	665	0	0	2	2
2	Afternoon	29.6	65	121	640	0	0	2	5
2	Morning	21.7	64.5	736	1011	2.6	16.9	2	2
2	Morning	21.6	66.9	810	968	2.8	17.2	2	5
2	Morning	22.9	57.9	894	1158	2.1	14.6	3	2
2	Morning	23.1	58.7	923	1146	1.9	14.6	3	5
2	Afternoon	22.4	46.9	618	768	0	5.8	3	2
2	Afternoon	22.5	47.6	676	830	0	4.8	3	5
2	Morning	23.2	59.7	552	983	0	10.3	3	2
2	Morning	22.6	60.5	438	897	0	8.6	3	5
2	Afternoon	23.7	57.4	618	962	0	10.7	3	2
2	Afternoon	23.8	52.5	623	913	0	8.6	3	5
2	Morning	20.9	58.1	843	1024	1.5	11.2	4	2
2	Morning	21.1	57.1	881	1133	1.7	10.1	4	5
2	Afternoon	22.1	49.9	673	1001	0	10.4	4	2
2	Afternoon	22.4	48.1	781	1023	0	8.6	4	5
2	Morning	20.4	62.8	488	741	3.3	11.8	4	2
2	Morning	20.4	62.4	765	1023	3.2	10.2	4	5
2	Afternoon	22.2	48.1	280	614	0	0	4	2
2	Afternoon	22.2	49.5	300	672	1.5	0	4	5
2	Morning	24	67.9	311	875	0	13.9	1	2
2	Morning	24.2	68.3	393	851	0	14.6	1	5
2	Afternoon	24.1	34.6	327	869	0	12.8	1	2
2	Afternoon	24.2	35.2	385	877	0	13.3	1	5
2	Morning	25.8	68.7	310	859	0	3.8	1	2
2	Morning	26.1	67.8	205	827	0	9.4	1	5
2	Afternoon	25.6	69.3	193	741	0	3.6	1	2
2	Afternoon	25.9	66.7	592	991	0	2.2	1	5
2	Morning	22.5	67.3	1322	1661	1.6	17.2	2	2
2	Morning	23	69.3	1413	1729	1.6	18.6	2	5
2	Morning	23.6	64.9	1246	1438	1.7	19.3	2	2
2	Morning	23.8	66.4	1425	1746	1.8	19.7	2	5
2	Afternoon	22.7	63	992	1173	1.5	23.9	2	2
2	Afternoon	23.1	62.4	988	1232	0	16	2	5
2	Morning	22.6	64	436	831	0	13	3	2
2	Morning	22.8	63.2	687	1038	0	10.7	3	5
2	Afternoon	24	58.1	404	682	0	10.2	3	2
2	Afternoon	24.1	59.1	455	826	0	10.1	3	5
2	Morning	21.7	61.8	1327	1649	2	20.6	3	2
2	Morning	22	62.7	1196	1395	2	14.5	3	5
2	Afternoon	22.7	51.7	774	1036	0	12.2	3	2
2	Afternoon	22.8	50.9	834	1160	0	10.3	3	5
2	Morning	20.7	63.9	917	1164	2.4	11.5	4	2
2	Morning	21.2	64.8	1190	1396	2.4	11.8	4	5
2	Afternoon	22.5	63.9	859	1037	0	9	4	2
2	Afternoon	22.5	52.6	1035	1401	0	3.4	4	5
1	Morning	26.5	69.4	898	1226	1.5	14.1	1	2
1	Morning	26.5	70.5	921	1359	1.6	11.5	1	5
1	Afternoon	26.3	67.7	169	707	0	10.1	1	2
1	Afternoon	26.5	67.8	157	704	0	3.4	1	5
1	Morning	23.5	65.7	564	965	2.9	20.9	1	2
1	Morning	23.6	67.8	659	1061	2.8	22	1	5
1	Morning	24.3	58.6	1574	1967	2.3	18.5	2	2
1	Morning	24.2	54.7	2064	2411	2.2	18.3	2	5
1	Afternoon	23.2	58.8	970	1281	2.1	15.7	2	2
1	Afternoon	23.4	60.1	1115	1455	2	16.1	2	5
1	Morning	23.3	65.5	412	861	1.8	17	2	2
1	Morning	23.2	67.3	698	1036	2	15.8	2	5
1	Afternoon	24.2	57.5	474	766	0	13.2	2	2
1	Afternoon	23.8	61.1	724	985	0	13.5	2	5
1	Morning	21.8	59.1	901	1110	2.2	14.3	3	2
1	Morning	21.9	60.4	1083	1268	2.1	14.4	3	5
1	Afternoon	22.8	47.4	578	873	0	8.2	3	2
1	Afternoon	22.7	46.6	397	759	0	8.4	3	5
1	Morning	21.5	59.9	701	996	1.9	11.6	3	2
1	Morning	21.3	61.4	833	1196	1.7	13.5	3	5
1	Afternoon	22.7	48.1	658	855	0	4	3	2
1	Afternoon	22.3	48.4	523	922	0	2.8	3	5
1	Afternoon	22.7	53	186	509	0	5.8	1	2
1	Afternoon	22.4	50.5	724	631	0	2	1	5
1	Morning	22.6	72.3	568	1249	0	19.1	1	2
1	Morning	22.8	73.6	590	1084	0	16.7	1	5
1	Afternoon	24.6	57.2	332	634	0	12.4	1	2
1	Afternoon	24.4	59.8	322	727	0	11.9	1	5
1	Morning	24.2	60	516	788	0	3.4	2	2
1	Morning	24.4	59.8	480	821	0	4.4	2	5
1	Afternoon	24.2	64.1	126	492	0	10.7	2	2
1	Afternoon	24.2	65	202	564	0	9.2	2	5
1	Morning	23.3	61.7	459	889	0	7.6	2	2
1	Morning	23.5	60.2	559	903	0	9.4	2	5
1	Afternoon	23.4	60.9	349	820	0	6.7	2	2
1	Afternoon	24.2	59.7	422	827	0	9.1	2	5
1	Morning	21.5	61.6	590	804	2.1	17.5	3	2
1	Morning	21.8	62.6	797	1019	2.3	11.5	3	5
1	Afternoon	22.9	56	351	805	0	6.6	3	2
1	Afternoon	22.6	56.3	448	724	1.5	7	3	5
1	Morning	21	59.7	825	1016	2.2	12.7	3	2
1	Morning	20.9	60.1	845	1016	2.1	13.6	3	5
1	Afternoon	21.5	68.5	1021	1126	2	15.1	3	2
1	Afternoon	21.4	59.6	970	1196	1.9	15.4	3	5
1	Morning	23	56.3	789	994	0	8.9	4	2
1	Morning	23.3	52.3	735	1002	0	7.8	4	5
1	Afternoon	23.2	57.4	921	1160	0	10.8	4	2
1	Afternoon	23.1	57.6	899	1072	0	11.1	4	5
2	Morning	21.6	57.1	309	957	0	9.4	1	2
2	Morning	21.7	58	447	859	0	11.7	1	5
2	Afternoon	24.3	57.2	255	892	0	10.7	1	2
2	Afternoon	24.1	59.2	321	817	0	12.7	1	5
2	Morning	24.6	61.4	307	886	0	9	1	2
2	Morning	24.3	63	357	867	0	9.6	1	5
2	Afternoon	24.4	65.5	397	727	0	8.4	1	2
2	Afternoon	24.3	66.2	416	804	0	9	1	5
2	Morning	23.4	60.2	273	658	1.6	14.3	2	2
2	Morning	23.5	62.2	336	778	1.7	15.4	2	5
2	Afternoon	23.6	63.1	208	669	0	13.2	2	2
2	Afternoon	23.8	63.4	291	723	0	15.1	2	5
2	Morning	22	57.8	529	860	0	13.1	2	2
2	Morning	21.8	62.7	765	922	1.5	12.1	2	5
2	Afternoon	22.7	57.9	790	918	0	12.1	2	2
2	Afternoon	22.5	59.2	1055	1264	0	12.7	2	5
2	Morning	20.5	63.7	743	1025	2	16.8	3	2
2	Morning	20.3	63.6	811	1089	2.1	19.6	3	5
2	Afternoon	21.2	59.7	916	1117	1.7	16.6	3	2
2	Afternoon	20.7	62.1	901	1049	1.9	21.1	3	5
2	Morning	22.7	52.6	594	913	0	11.8	3	2
2	Morning	22.4	52.6	638	1134	0	11.1	3	5
2	Afternoon	22.4	55.4	862	1092	0	9.6	3	2
2	Afternoon	22.2	56.8	732	1342	0	10.7	3	5
2	Morning	20.5	57.3	1126	1096	2.9	16.2	4	2
2	Morning	20.2	58	954	1392	2.8	16.4	4	5
2	Afternoon	21.6	57.5	1213	1392	2.1	17	4	2
2	Afternoon	21.8	57.9	1002	1389	2.1	16.9	4	5
1	Afternoon	23.7	62.7	131	385	9.5	21.6	1	2
1	Afternoon	22.3	62.9	42	125	7.6	1	1	5
1	Morning	24.4	59.7	169	703	0	5.2	1	2
1	Morning	24.5	58.4	240	746	0	7	1	5
1	Afternoon	24.5	66.7	240	694	0	9.4	1	2
1	Afternoon	24.5	67.5	190	658	0	9.8	1	5
1	Morning	23.7	59.9	204	582	2.1	12	2	2
1	Morning	23.8	59.6	121	402	1.6	10.4	2	5
1	Afternoon	23.7	60.4	198	492	0	12.6	2	2
1	Afternoon	23.9	61	130	579	0	12.4	2	5
1	Morning	22	63.1	487	742	1.7	14.3	2	2
1	Morning	22.5	60.5	492	757	1.8	13.6	2	5
1	Afternoon	22.7	58.9	240	814	0	12.8	2	2
1	Afternoon	23.1	57.2	270	702	0	12.8	2	5
1	Morning	20.8	61.4	496	829	0	13.3	3	2
1	Morning	21.4	60.7	518	782	0	15.1	3	5
1	Afternoon	20.7	63.1	684	915	0	17.6	3	2
1	Afternoon	21.2	62.8	645	1007	0	17.9	3	5
1	Morning	22.3	60.2	812	1155	0	21.2	3	2
1	Morning	22.7	59.9	692	1160	1.5	21.1	3	5
1	Afternoon	22.1	63.1	674	964	0	19.5	3	2
1	Afternoon	22.4	62.4	535	768	0	20.1	3	5
1	Morning	20.1	63.7	1130	1391	1.6	17.2	4	2
1	Morning	20.4	63.9	972	1197	1.6	18.6	4	5
1	Afternoon	21	64.1	1132	1401	1.2	17.6	4	2
1	Afternoon	21.7	63.7	986	1421	1.3	18.9	4	5
1	Morning	22.6	52.1	503	766	1.5	11.7	4	2
1	Morning	22	53.4	448	704	0	13.3	4	5
1	Afternoon	23.6	51.7	618	776	0	13.3	4	2
1	Afternoon	23.1	52.6	616	813	0	12.9	4	5
2	Morning	24.3	62.4	234	858	3.1	10.8	1	2
2	Morning	24	64.2	259	879	3.1	11.6	1	5
2	Afternoon	24.9	66.3	166	599	2.1	10.5	1	2
2	Afternoon	24.8	66.3	153	674	2.5	11.5	1	5
2	Morning	24	56.4	373	879	4.2	10.6	1	2
2	Morning	24	57.5	362	881	4	11.6	1	5
2	Afternoon	24.3	57.3	232	632	3.9	10.4	1	2
2	Afternoon	24.9	57.9	219	701	3.8	10.9	1	5
2	Morning	23.1	62.7	340	639	5.3	16.1	2	2
2	Morning	23.2	65.6	436	641	5.1	18.1	2	5
2	Afternoon	23.5	53.3	179	500	3.1	11.3	2	2
2	Afternoon	23.2	50.5	385	622	2.7	9	2	5
2	Morning	22	69.4	601	920	4.9	18.9	2	2
2	Morning	22.4	69.2	768	1087	4.8	21.2	2	5
2	Afternoon	21.6	67	807	937	4.1	20	2	2
2	Afternoon	22	68.1	767	1029	4.3	21.6	2	5
2	Morning	23	59.5	869	1076	3.6	14.6	3	2
2	Morning	23.1	60.7	843	1097	3.7	15.7	3	5
2	Afternoon	22.6	63	785	961	3.5	15.2	3	2
2	Afternoon	22.7	62.7	805	1000	3.3	14.8	3	5
2	Morning	20.7	62.1	1033	1270	2.6	12.3	3	2
2	Morning	20.7	63	989	1304	2.7	14.8	3	5
2	Afternoon	20.9	61.7	987	1283	2.7	13.2	3	2
2	Afternoon	21.1	62	1012	1294	2.8	14.9	3	5
2	Morning	21.2	59.5	938	1065	2.9	10.8	4	2
2	Morning	21.2	60.7	863	1049	2.4	4.8	4	5
2	Afternoon	22.5	63.1	542	761	1.6	5.8	4	2
2	Afternoon	22.3	50.5	701	982	0	2	4	5
2	Morning	22.5	42.3	278	716	0	10.1	4	2
2	Morning	22.1	43.8	293	727	0	9.4	4	5
2	Afternoon	22.2	48.2	486	954	0	12.2	4	2
2	Afternoon	22.3	49.6	503	1134	0	13.3	4	5
2	Morning	22.6	42	231	748	0	12.2	4	2
2	Morning	22.2	44.4	184	763	0	13.2	4	5
2	Afternoon	24.7	48.2	329	719	0	13.5	4	2
2	Afternoon	24.5	50.1	264	758	0	10.8	4	5
1	Afternoon	24.8	71.8	49	286	3.4	15.9	1	2
1	Afternoon	24.9	72.7	46	265	3.1	14.7	1	5
1	Morning	23.7	76	162	687	0	10.6	1	2
1	Morning	24.4	57.8	135	695	0	11.2	1	5
1	Afternoon	24.6	69.4	97	482	0	11.6	1	2
1	Afternoon	25.1	59.3	108	521	0	11.8	1	5
1	Morning	23.6	58.6	230	692	3.9	13.6	2	2
1	Morning	23.6	60.3	288	695	4.1	14.4	2	5
1	Afternoon	23.4	56.4	168	593	2.8	13.3	2	2
1	Afternoon	23.6	56.9	146	582	3.1	11.9	2	5
1	Morning	22.8	66	749	1082	2.6	18.1	2	2
1	Morning	23.3	65.7	667	1202	2.7	21	2	5
1	Afternoon	22.4	69.9	847	1222	2.9	21.6	2	2
1	Afternoon	22.6	69.1	768	1239	3.1	21.9	2	5
1	Morning	23.4	63.7	810	1203	0	18.9	3	2
1	Morning	23.7	62.4	710	1067	0	20	3	5
1	Afternoon	23	67.8	576	960	0	21.9	3	2
1	Afternoon	23.3	67.9	494	1030	1.5	23.2	3	5
1	Afternoon	21.2	66.7	1149	1492	1.4	19.2	3	2
1	Afternoon	21.7	67	1071	1486	1.4	23.7	3	5
1	Morning	21.4	61.9	1240	1430	1.5	17.5	4	2
1	Morning	21.6	62.3	1026	1235	0	16.9	4	5
1	Afternoon	22.1	58.1	805	1057	0	15.3	4	2
1	Afternoon	22.4	56.7	732	1050	0	11	4	5
1	Morning	21.6	43	3538	4858	0	4.8	4	2
1	Morning	19.2	47.3	5129	6732	0	4.6	4	5
1	Afternoon	21.8	50.1	974	1284	0	5.2	4	2
1	Afternoon	22.3	51.2	1143	1017	0	5.8	4	5
1	Morning	22.5	46.2	158	585	0	11.3	4	2
1	Morning	22.6	47.3	248	610	1.5	11.8	4	5
1	Afternoon	24.5	50.3	273	708	0	8.4	4	2
1	Afternoon	24.6	50.5	256	723	0	12.4	4	5
2	Afternoon	24.5	62.8	139	710	1.9	10.7	1	2
2	Afternoon	23.5	65.3	173	694	1.8	10.3	1	5
2	Morning	25.2	49.9	86	517	0	5.4	1	2
2	Morning	24.8	51.6	81	453	0	9	1	5
2	Afternoon	24.9	52	97	482	0	6.3	1	2
2	Afternoon	24.8	55.3	102	479	0	8.6	1	5
2	Morning	23.7	60.1	574	941	0	15.4	2	2
2	Morning	23.6	60.7	431	801	1.5	15	2	5
2	Morning	23.4	57.7	616	863	1.9	17.1	2	2
2	Morning	23.3	55	459	1230	2	15.7	2	5
2	Afternoon	23	60.3	767	1051	1.9	17.5	2	2
2	Afternoon	23.2	59.9	801	1059	2.1	16.5	2	5
2	Morning	23.8	60.8	536	974	1.6	15.3	3	2
2	Morning	23.5	60.2	591	1058	0	18.2	3	5
2	Afternoon	23.5	61.6	627	956	0	14.4	3	2
2	Afternoon	23.5	62.2	640	960	0	15.4	3	5
2	Afternoon	21.3	62.4	784	1020	1.5	16.2	3	2
2	Afternoon	21.5	62.8	776	916	1.5	18.3	3	5
2	Morning	21.6	57.6	695	943	0	16.9	4	2
2	Morning	21.6	56.8	389	774	0	15.4	4	5
2	Afternoon	22.4	52.4	437	721	0	8.9	4	2
2	Afternoon	22.3	51.8	304	786	0	7.2	4	5
2	Morning	17.3	59.9	828	1050	1.5	11.3	4	2
2	Morning	18.4	57.6	761	1004	1.9	13.7	4	5
2	Afternoon	19.7	58.2	815	997	0	15.2	4	2
2	Afternoon	20.1	59	794	1114	0	17.4	4	5
2	Morning	23.1	44	67	373	2	17.4	4	2
2	Morning	22.3	44.1	66	330	2.7	20	4	5
2	Afternoon	20.7	54.1	143	352	1.5	8.4	4	2
2	Afternoon	19.3	56.8	129	336	1.5	6.2	4	5
